# Supplementary material for: A Computational Study on the Hydrodynamics of Bio-Inspired Quadrupedal Paddling
Source: Biomimetics (Basel). 2025 Feb 27;10(3):148. doi: 10.3390/biomimetics10030148 (PMC11940226; doi:10.3390/biomimetics10030148)
Supplement: Supplementary file 1 [file biomimetics-10-00148-s001.zip]

Archive with 4 entries (3 files):
- Animations/
- Animations/Quadrupedal paddling using the diagonal sequence gait with duty ratio 25 percent.mp4
- Animations/Quadrupedal paddling using the diagonal sequence gait with duty ratio 33 percent.mp4
- Animations/Quadrupedal paddling using the trotting gait.mp4
